# Supplementary material for: Proline Dehydrogenase (PRODH) Is Expressed in Lung Adenocarcinoma and Modulates Cell Survival and 3D Growth by Inducing Cellular Senescence
Source: Int J Mol Sci. 2024 Jan 5;25(2):714. doi: 10.3390/ijms25020714 (PMC10815008; doi:10.3390/ijms25020714)
Supplement: Supplementary file 1 [file ijms-25-00714-s001.zip]

Archive with 3 entries (3 files):
- Supplementary figures S1-S3 raw data western blots.pdf
- Supplementary figures S4 heatmap & IL12 secretome.pdf
- Supplementary figures S5-S7 secretome raw data & acquisition.pdf
